# Supplementary material for: Cryo-EM captures early intermediate steps in dynein activation by LIS1
Source: Nat Commun. 2025 Aug 1;16:7054. doi: 10.1038/s41467-025-62185-z (PMC12317079; doi:10.1038/s41467-025-62185-z)
Supplement: Supplementary file 10 — Source data [file 41467_2025_62185_MOESM10_ESM.xlsx]

## Sheet: Figure1
Figure. 1e
Species:	Phi		Pre-Chi		Open
Particles:	161043		66880		206727
% of species for whole dataset:	37.0512		15.3871		47.5617
Total number of particles of all species:	434650
Figure. 1f
Sub-species of Open:	Interm Linker	Bent Linker/1x LIS1	Bent Linker	Bent Linker/2x LIS1	Straight Linker	Straight Linker/1x LIS1
Particles:	13958	26127	22570	23289	50952	69831
Total Sub-species of Open Particles:	206727
% of Open sub-species.	6.7519	12.6384	10.9178	11.2656	24.647	33.7793

## Sheet: Figure 5b
Velocity of Dynein-dynactin-BicD2S (DDBS) complexes
Replicate 1					Replicate 2				Replicate 3				Replicate 4
no LIS1	LIS1	LIS1Δ298-308			no LIS1	LIS1	LIS1Δ298-308		no LIS1	LIS1	LIS1Δ298-308		no LIS1	LIS1	LIS1Δ298-308
0.14287	0.795467	0.460533			0.56363	0.4396	0.382033		1.70554	0.977063	0.95927		0.19782	0.97183	0.17427
0.785	1.73328	0.771393			0.48356	0.66882	0.523333		1.38317	1.11208	0.80855		0.280507	0.785	0.209333
0.169037	1.26699	0.264807			0.05652	0.745227	0.523333		1.00951	0.55421	0.37366		0.0779767	0.418667	0.889667
0.18055	0.327083	0.56206			0.40349	0.915833	0.33127		0.104667	0.261667	0.0471		0.0450067	0.0277367	0.58875
0.0387267	0.896993	0.209333			0.0601833	0.793373	0.10676		0.278937	0.0355867	0.06437		0.319757	0.0256433	0.697603
0.24649	1.1775	0.0962933			0.37052	0.15386	0.523333		0.14601	0.486177	0.0732667		0.523333	0.111993	0.24806
0.22451	1.15133	0.0748367			0.37366	0.713827	0.362147		0.0554733	0.483037	0.0314		0.628	0.1884	0.649457
0.523333	0.872397	0.59817			0.301963	0.570957	0.57305		0.486177	0.896993	0.523333		0.856173	0.785	0.327083
0.130833	0.08949	0.116703			0.50711	1.83167	0.376277		0.479897	0.95456	1.02312		0.798083	0.644223	0.0921067
0.0559967	0.167467	0.680333			0.280507	0.592937	0.226603		0.377847	0.55421	0.58875		0.915833	0.798083	0.05809
0.93886	0.826343	0.553687			0.654167	0.673007	0.33441		0.0842567	0.785	0		0.402443	0.55578	0.13659
0.892807	0.583517	0.590843			0.122983	0.05809	0.121413		0.457917	0.8164	1.20785		1.04667	0.896993	0.08164
0.18683	0.13659	0.50397			0.54008	0.53851	0.41134		0.13502	1.11208	0.925777		1.39573	0.239687	0.21666
0.104667	0.0669867	0.741563			0.644223	0.18683	0.418667		0.71592	0.896993	0.3925		0.925777	0.654167	0.133973
0.08635	0.0601833	0.750983			0.133973	0.654167	0.130833		0.0654167	1.27432	0.05809		0.66097	1.04667	0.0601833
1.07911	0.872397	0.105713			0.118273	0.04239	0.236547		0.0554733	0.341213	0.121413		0.88548	1.34549	0.37366
0.244397	1.64484	0.55421			0.08321	0.0795467	0.2041		0.130833	0.181073	0.0350633		1.1215	0.594507	0.473617
0.305103	0.46315	0.435937			0.11618	0.2355	0.280507		0.12089	0.15857	0.37366		1.06184	0.915833	0.506587
0.523333	0.2669	0.22137			0.107807	0.177933	0.305103		0.13659	1.20785	0.0162233		1.04667	0.872397	0.285217
0.209333	1.48836	1.884			0.118273	0.19625	0.169037		0.0293067	1.70083	0.108853		0.0936767	0.169037	0.95927
0.11932	1.60088	0.36424			0.0303533	0.149673	0.19625		0.97183	0.22451	0.988577		0.12089	0.276843	0.523333
0.33127	0.448497	0.572527			0.05809	0.29673	0.104667		0.217183	0.0748367	0.261667		0.115133	0.261667	0.872397
0.161187	1.24867	0.680333			0.13345	0.850417	0.203577		0.0842567	0.170607	0.0873967		0.45373	0.769823	0.17427
0.172177	0.27161	0.438553			0.134497	2.4424	1.0901		0.04553	0.13502	0.0523333		0.925777	0.903797	0.460533
0.101003	0.749413	0.54322			0.08164	0.314	0.3925		0.02512	0.872397	1.256		0.490887	0.66882	0.859837
0.02669	0.353773	0.666203			0.179503	0.98125	0.171653		0.338597	0.0696033	0.523333		0.828437	0.483037	0.752553
0.15229	0.822157	1.26071			0.0952467	0.22922	0.261667		1.30833	0.755693	0.161187		0.152813	0.741563	1.34549
0.09577	0.23393	0.443787			0.0471	0.457917	0.18212		1.47161	0.872397	0.0371567		0.258527	0.570957	0.56049
0.212997	0.38151	0.198343			0.30929	0.804887	0.349063		0.56363	0.146533	0.1413		0.25434	0.37366	0.86664
0.329177	0.378893	0.80855			0.436983	0.654167	0.33284		0.523333	0.16328	0.180027		0.27632	0.140777	0.86193
0.15229	0.376277	0.18212			0.40349	0.0873967	0.471		0.261667	0.61073	0.209333		0.628	0.732667	0.84309
0.785	0.108853	0.0319233			0.276843	0.0921067	0.3925		1.37951	0.0826867	0.16328		0.4239	0.76773	0.76773
0.190493	0.272133	0.188923			0.0853033	1.04667	0.930487		0.465243	0.0711733	0.0450067		0.164327	0.581423	1.29577
0.814307	1.02416	0.49141			0.53694	0.628	0.654167		1.67467	0.124553	0.0601833		0.04396	0.47571	1.1215
0.639513	0.457917	0.97183			0.47571	0.578283	0.0607067		0.3925	0.108853	0.104667		0.156477	0.523333	0.1884
1.37951	1.06917	0.304057			0.36424	0.915833	0.0873967		1.89708	0.118797	0.252247		0.16956	0.0669867	0.744703
0.625907	0.23236	0.2198			1.30833	0.22451	0.184737		0.603927	0.654167	0.113563		0.666203	1.39573	0.614393
0.523333	0.438553	0.0371567			0.438553	0.743657	0.05809		0.165373	0.136067	0.523333		0.915833	0.785	1.04667
0.153337	0.276843	0.666203			0.20253	0.94514	0.13502		0.05495	0.432273	0.167467		0.80855	0.785	0.768777
0.27318	1.19215	0.583517			0.176363	0.999043	0.30301		0.186307	0.12403	0.842043		0.747843	0.2512	0.448497
0.822157	0.38308	0.09734			0.261667	0.169037	0.113563		0.05338	0.16642	0.261667		0.804887	0.542697	1.44911
1.51191	0.01099	0.2198			0.26847	0.850417	0.523333		0.05338	0.327083	1.0901		0.55578	0.230267	0.59817
0.704407	0.523333	0.113563			0.11461	0.0371567	0.13502		0.0319233	0.0638467	0.56049		1.14191	1.57	0.35796
1.38317	0.457917	0.15857			0.66411	0.37052	0.575667		0.03768	0.40035	0.614393		0.149673	0.872397	0.4396
0.76145	0.367903	0.479897			0.457917	0.435937	0.07222		0.104667	0.67667	0.251723		0.635327	0.32342	0.108853
0.223463	0.402443	0.327083			0.46158	0.837333	0.457917		0.05652	0.523333	0.280507		0.581423	0.3925	0.478327
0.37366	0.191017	0.934673			0.523333	0.872397	0.40035		0.07222	3.31427	0.732667		0.828437	0.415527	0.70336
0.77401	0.43018	0.95927			0.61073	0.24021	0.349063		0.999043	0.570957	0.349063		1.07911	1.33188	0.362147
0.16799	0.631663	0.639513			0.55264	0.608113	0.483037		0.97183	1.36067	0.0507633		0.545837	0.623813	0.554733
0.0303533	0.732667	0.680333			0.273703	0.239163	0.24649		0.249107	0.755693	0.457917		0.162233	1.0205	0.30772
0.145487	1.02312	0.271087			0.41134	0.448497	0.0994333			0.0962933	0.362147		0.274227	0.95142	0.578283
0.0586133	0.332317	0.0884433			0.325513	2.2676	0.47571			0.915833	0.380463		0.0837333	0.238117	0.596077
0.261667	0.143393	1.01579			0.24021	1.04667	0.523333			0.349063	0.10048		0.09891	0.435937	0.743657
0.0355867	0.471	0.141823			0.432273	1.04667	0.14444			0.424947	0.523333		0.06123	0.426517	0.159093
1.11208	0.628	0.05966			0.46158	0.648933	0.61858			1.08696	0.3925		0.0994333	1.19634	0.401397
0.0921067	0.7065	0.148103			0.523333	1.30833	0.30301			1.04667	0.601833		0.145487	0.639513	0.112517
0.867163	0.575667	0.0601833			0.0905367	0.61858	0.785			0.95927	1.0116		0.141823	1.81178	0.97183
1.10266	0.16642	0.0915833			0.0748367	0.654167	0.999043			0.97183	0.48827		0.697603	0.828437	0.84309
0.90118	0.0471	0.710163			0.61858	0.5495	0.360053				1.36852		2.198	0.80855	0.11618
0.650503	0.111993	0.666203			0.56049	0.574097	0.0476233				0.837333		0.697603	1.24815	1.10842
1.14348	0.84309	1.11208			0.570957	0.622767	0.05652				0.06908		0.0350633	1.1843	0.267947
0.771393	0.0575667	0.150197			0.644223	1.12935	0.0303533				1.04667		0.204623	0.646317	0.654167
0.817447	0.0873967	0.0319233			0.33755	0.900133	1.04667				0.467337		0.11147	0.349063	0.220323
0.342783	0.490887	0.418667			0.465243	0.2355	0.988577				0.157		0.139207	0.376277	0.934673
0.327083	0.483037	0.209333			0.523333	0.654167	0.15857				0.04082		0.0889667	0.697603	0.639513
0.1727	0.0936767	0.11618			0.62172	1.07283	0.378893				0.930487		0.0324467	1.43027	0.915833
0.290973	0.4396	0.3925			0.540603	0.23236	0.338597				0.4239		0.193633	0.719583	0.45216
0.130833	0.558397	0.713827			0.741563	0.186307	0.250153				0.97183		0.0225033	0.892807	0.55107
0.872397	0.397733	0.638467			0.486177	1.22094	0.103097				0.646317		0.143917	0.479897	0.507633
0.2355	1.1215	0.31714			1.06446	0.102573	0.46001				1.3256		0.41134	0.977063	0.249107
	0.310337	0.72691				0.07379	0.209333				1.4826		0.290973	0.349063	0.666203
	0.3925	0.132403				0.130833	0.60602				1.49516		0.0497167	0.88548	0.988577
	0.153337	0.0512867				0.219277	0.336503				0.102573		0.983867	0.658353	0.15386
	0.275797	0.19939				0.523333	0.329177				0.850417		1.10947	0.33284	1.20785
	1.256	0.0319233				0.80384	0.6751				0.59817		1.29316	0.545837	0.107807
	0.56206	0.169037				0.710163	0.349063				0.889667		0.889667	0.08949	0.154383
	1.52238	0.697603				1.0273	0.256957				0.0434367		0.154907	0.22451	0.93572
	0.22608	0.559967				0.17427	0.798607				0.739993		0.961887	0.13659	0.793897
	0.27004	1.3256				0.775057	0.3768				0.523333		0.0947233	0.95456	0.570957
	0.753077	2.87833				0.872397	0.0811167				0.23236		0.153337	0.111993	0.407153
	0.192063	0.192587				0.356913	0.30144				0.0418667		0.161187	0.942	0.663063
	0.378893	0.550023				0.896993	0.586133				0.22922		0.0748367	0.504493	0.138683
	0.19311	0.07065				0.289403	0.3925				0.0350633		0.30772	0.673007	0.486177
	0.14287	0.875537				0.3925	0.856173				0.261667		0.289403	0.287833	0.523333
	0.44274	0.490887				0.88391	0.220323				0.0465767		0.837333	0.18369	0.135543
	1.256	1.04667				0.10205	0.426517				0.456347		0.592937	0.3925	0.11932
	1.51191	0.366333				0.479897	0.88548				0.771393		0.24649	0.494027	0.16485
	0.523333	0.546883				0.189447	0.16799				0.407153		1.04667	0.16014	0.33441
	0.27789	0.737377				0.62957	0.137637				0.362147		0.677193	0.261667	1.00637
	1.07022	0.43175				0.67039	0.330747				0.435937		0.165373	0.0821633	0.3768
		0.994333				0.607067	0.303533				0.204623		0.654167	0.13973	0.143917
		1.256				0.669343	0.644223				0.23236			0.892807	0.371567
		0.523333				0.721677	0.236547				0.575667			0.942	0.84309
		0.473617				1.12935	0.37052				0.0873967			0.06751	0.138683
		0.363193				0.92787	0.479897				0.673007			1.00951	0.0350633
		0.135543				0.61701	0.39721				0.448497			1.04667	0.14601
		0.523333				0.68452	0.872397				0.45373			0.28417	0.0418667
		0.4239				0.498213	0.697603				0.0921067			0.314	0.132403
		0.424423				0.43175	0.581423				0.314			0.479897	0.850417
		0.11618				0.31871	0.360053				0.704407			0.261667	0.0638467
		0.24649				0.411863	0.752553				1.67467			0.457917	0.66882
		0.86193				0.369473	0.570957				0.261667			0.21666	1.34549
		0.17741					0.05652				1.13406			0.23707	0.56677
		0.0193633					0.0952467				0.268993			0.856173	1.24606
		0.192587					0.68452				1.04667			0.97183	1.38997
		0.107283					0.19625				0.0748367			0.628	0.76302
		0.338597					0.0853033				0.298823			0.290973	1.19477
		0.16799					0.161187				0			0.68452	1.099
		0.18055					0.446403				0.448497			0.16642	0.27161
		0.423377					0.503447				0.592937			0.432273	0.10362
		0.53851					0.481467				0			0.54008	0.55421
		0.39407					0.433843				0.465243			0.669343	0.0471
		0.483037					0.25434				0.336503			0.654167	0.471
		0.360053					0.407153				0.285217			0.69237	0.261667
		0.749413					0.242827				0.418667			0.415003	0.349063
		0.747843					0.261667				0.349063			0.804887	0.25434
							0.274227				0.305103			0.21666	0.285217
							0.349063				0.162233				0.36424
							0.19468				0.220323				0.229743
							0.903797				0.238117				0.654167
							0.460533				0.203577				0.383603
							0.654167				0.274227				0.471
							0.697603				0.738947				1.06394
							0.327083				0.896993				0.55421
							0.110423				0.183167
											0.471
											0.261667
											0.915833
											0.22451
											0.942
											0.14287
											0.418667
											0.663063
											0.80855
											0.680333
											1.11208
											0.837333
											0.72691
											0.859837
Replicate 1 -Descriptive Statistics					Replicate 2 -Descriptive Statistics					Replicate 3 -Descriptive Statistics					Replicate 4 -Descriptive Statistics
	no LIS1	LIS1	LIS1Δ298-308			no LIS1	LIS1	LIS1Δ298-308			no LIS1	LIS1	LIS1Δ298-308			no LIS1	LIS1	LIS1Δ298-308
Number of values	70	90	116		Number of values	70	102	125		Number of values	50	58	139		Number of values	91	117	124
Minimum	0.02669	0.01099	0.01936		Minimum	0.03035	0.03716	0.03035		Minimum	0.02512	0.03559	0		Minimum	0.0225	0.02564	0.03506
25% Percentile	0.1523	0.2587	0.1782		25% Percentile	0.1308	0.2382	0.1955		25% Percentile	0.07052	0.1556	0.1612		25% Percentile	0.1497	0.286	0.2176
Median	0.2674	0.4412	0.4281		Median	0.3721	0.6076	0.3491		Median	0.2331	0.5048	0.3737		Median	0.4024	0.571	0.4823
75% Percentile	0.7768	0.8305	0.6662		75% Percentile	0.5267	0.8406	0.5134		75% Percentile	0.6319	0.9017	0.7269		75% Percentile	0.8284	0.8423	0.7685
Maximum	1.512	1.733	2.878		Maximum	1.308	2.442	1.09		Maximum	1.897	3.314	1.675		Maximum	2.198	1.812	1.449
Range	1.485	1.722	2.859		Range	1.278	2.405	1.06		Range	1.872	3.279	1.675		Range	2.175	1.786	1.414
5% Percentile	0.03731	0.06393	0.04917		5% Percentile	0.05738	0.08072	0.06416		5% Percentile	0.03075	0.06932	0.03506		5% Percentile	0.04459	0.08876	0.0683
95% Percentile	1.25	1.517	1.134		95% Percentile	0.699	1.207	0.8983		95% Percentile	1.689	1.378	1.208		95% Percentile	1.13	1.333	1.237
95% CI of median					95% CI of median					95% CI of median					95% CI of median
Actual confidence level	95.86%	95.54%	96.77%		Actual confidence level	95.86%	96.29%	95.13%		Actual confidence level	96.72%	95.21%	95.86%		Actual confidence level	96.46%	95.85%	96.16%
Lower confidence limit	0.1905	0.3789	0.3271		Lower confidence limit	0.2737	0.4579	0.303		Lower confidence limit	0.1209	0.3271	0.2742		Lower confidence limit	0.2465	0.4757	0.3768
Upper confidence limit	0.5233	0.5233	0.5233		Upper confidence limit	0.4616	0.6542	0.382		Upper confidence limit	0.4652	0.7557	0.4563		Upper confidence limit	0.628	0.6688	0.571
Mean	0.4484	0.5716	0.475		Mean	0.3677	0.6027	0.38		Mean	0.4644	0.5991	0.4635		Mean	0.4976	0.5975	0.5319
Std. Deviation	0.3852	0.4328	0.4016		Std. Deviation	0.245	0.4211	0.242		Std. Deviation	0.5225	0.5477	0.3774		Std. Deviation	0.4119	0.3627	0.3568
Std. Error of Mean	0.04605	0.04563	0.03729		Std. Error of Mean	0.02928	0.04169	0.02164		Std. Error of Mean	0.0739	0.07191	0.03201		Std. Error of Mean	0.04318	0.03353	0.03204
Lower 95% CI of mean	0.3566	0.481	0.4011		Lower 95% CI of mean	0.3093	0.52	0.3371		Lower 95% CI of mean	0.3159	0.4551	0.4002		Lower 95% CI of mean	0.4119	0.5311	0.4685
Upper 95% CI of mean	0.5403	0.6623	0.5488		Upper 95% CI of mean	0.4261	0.6854	0.4228		Upper 95% CI of mean	0.6129	0.7431	0.5268		Upper 95% CI of mean	0.5834	0.6639	0.5953
Geometric mean	0.2918	0.4046	0.3285		Geometric mean	0.2774	0.454	0.3005		Geometric mean	0.2302	0.3879			Geometric mean	0.3213	0.4669	0.3948
Geometric SD factor	2.748	2.565	2.606		Geometric SD factor	2.316	2.332	2.112		Geometric SD factor	3.572	2.792			Geometric SD factor	2.847	2.243	2.379
Lower 95% CI of geo. mean	0.2293	0.3322	0.2755		Lower 95% CI of geo. mean	0.2271	0.3845	0.2632		Lower 95% CI of geo. mean	0.1603	0.2961			Lower 95% CI of geo. mean	0.2584	0.4027	0.3384
Upper 95% CI of geo. mean	0.3713	0.4929	0.3918		Upper 95% CI of geo. mean	0.3389	0.5362	0.343		Upper 95% CI of geo. mean	0.3305	0.5081			Upper 95% CI of geo. mean	0.3995	0.5413	0.4606
Sum	31.39	51.45	55.1		Sum	25.74	61.48	47.5		Sum	23.22	34.75	64.43		Sum	45.29	69.91	65.96
MEANS					Ordinary one-way ANOVA of means							Multiple comparisons
	no LIS1	LIS1	LIS1Δ298-308		Table Analyzed	MEAN VELOCITY just Delta						Number of families	1
replicate 1	0.4484	0.5716	0.475		Data sets analyzed	A-C						Number of comparisons per family	3
replicate 2	0.3677	0.6027	0.38									Alpha	0.05
replicate 3	0.4644	0.5991	0.4635		ANOVA summary
replicate 4	0.4976	0.5975	0.4319		F	18.24						Tukey's multiple comparisons test	Mean Diff.	95.00% CI of diff.	Below threshold?	Summary	Adjusted P Value
					P value	0.0007						no Lis1 vs. LIS1	-0.1482	-0.2292 to -0.06718	Yes	**	0.0017	A-B
					P value summary	***						no Lis1 vs. LIS1Δ298-308	0.006925	-0.07410 to 0.08795	No	ns	0.9692	A-C
					Significant diff. among means (P < 0.05)?	Yes						LIS1 vs. LIS1Δ298-308	0.1551	0.07410 to 0.2361	Yes	**	0.0012	B-C
					R squared	0.8021
												Test details	Mean 1	Mean 2	Mean Diff.	SE of diff.	n1	n2	q	DF
					Brown-Forsythe test							no Lis1 vs. LIS1	0.4445	0.5927	-0.1482	0.02902	4	4	7.222	9
					F (DFn, DFd)	1.239 (2, 9)						no Lis1 vs. LIS1Δ298-308	0.4445	0.4376	0.006925	0.02902	4	4	0.3375	9
					P value	0.3347						LIS1 vs. LIS1Δ298-308	0.5927	0.4376	0.1551	0.02902	4	4	7.56	9
					P value summary	ns
					Are SDs significantly different (P < 0.05)?	No						Compact letter display
												LIS1	A
					Bartlett's test							no Lis1	B
					Bartlett's statistic (corrected)	3.799						LIS1Δ298-308	B
					P value	0.1497
					P value summary	ns
					Are SDs significantly different (P < 0.05)?	No
					ANOVA table	SS	DF	MS	F (DFn, DFd)	P value
					Treatment (between columns)	0.06143	2	0.03072	F (2, 9) = 18.24	P=0.0007
					Residual (within columns)	0.01516	9	0.001684
					Total	0.07659	11
					Data summary
					Number of treatments (columns)	3
					Number of values (total)	12

## Sheet: Figure 5c
Run Frequency of Dynein-dynactin-BicD2S (DDBS) complexes
Replicate 1					Replicate 2				Replicate 3				Replicate 4
no LIS1	LIS1	LIS1Δ298-308			no LIS1	LIS1	LIS1Δ298-308		no LIS1	LIS1	LIS1Δ298-308		no LIS1	LIS1	LIS1Δ298-308
0.0553863	0.303306	0.0888757			0.0734934	0.171485	0.124939		0.0820098	0.640501	0.288328		0.271866	0.603023	0.52092
0.511829	0.257351	0.597134			0.138466	0.4294	0.453161		0.253329	0.694847	0.126545		0.654393	0.60524	0.682439
0.152866	0.406559	0.178028			0.0394392	0.437117	0.285974		0.183733	0.838082	0.367467		0.0853811	0.619728	0.613921
0.210908	0.460945	0.355503			0.0831518	1.00759	0.540631		0.0816593	0.612445	0.25892		0.504246	0.691256	0.0561183
0.196993	0.684319	0.0389171			0.174505	0.468915	0.412833		0.17906	0.600019	0.169851		0.263199	0.533964	0.796178
0.318471	0.499563	0.148126			0.168355	0.25309			0.424629	0.341219	0.0767401		0.239452	0.658906	0.118833
0.180437	0.621408	0.401676			0.116042	0.574397			0.0395617	0.574397	0.446977		0.432314	0.58877	0.80533
0.553863	0.31325	0.212314			0.157801				0.0549089		0.249781		0.178917		0.276932
0.231616	0.391965	0.245837			0.241266				0.466869						0.257151
0.22748	0.307155	0.330653			0.130521				0.341219
0.235905	0.283987	0.305122			0.0660044				0.293973
0.212314	0.210311				0.283086
0.0783929
0.305383
Replicate 1 -Descriptive Statistics					Replicate 2 -Descriptive Statistics					Replicate 3 -Descriptive Statistics					Replicate 4 -Descriptive Statistics
Number of values	14	12	11		Number of values	12	7	5		Number of values	11	7	8		Number of values	8	7	9
Minimum	0.05539	0.2103	0.03892		Minimum	0.03944	0.1715	0.1249		Minimum	0.03956	0.3412	0.07674		Minimum	0.08538	0.534	0.05612
25% Percentile	0.1735	0.2888	0.1481		25% Percentile	0.07591	0.2531	0.2055		25% Percentile	0.08166	0.5744	0.1374		25% Percentile	0.1941	0.5888	0.188
Median	0.2199	0.3526	0.2458		Median	0.1345	0.4371	0.4128		Median	0.1837	0.6124	0.2544		Median	0.2675	0.6052	0.5209
75% Percentile	0.3087	0.4899	0.3555		75% Percentile	0.173	0.5744	0.4969		75% Percentile	0.3412	0.6948	0.3477		75% Percentile	0.4863	0.6589	0.7393
Maximum	0.5539	0.6843	0.5971		Maximum	0.2831	1.008	0.5406		Maximum	0.4669	0.8381	0.447		Maximum	0.6544	0.6913	0.8053
Range	0.4985	0.474	0.5582		Range	0.2436	0.8361	0.4157		Range	0.4273	0.4969	0.3702		Range	0.569	0.1573	0.7492
5% Percentile	0.05539	0.2103	0.03892		5% Percentile	0.03944	0.1715	0.1249		5% Percentile	0.03956	0.3412	0.07674		5% Percentile	0.08538	0.534	0.05612
95% Percentile	0.5539	0.6843	0.5971		95% Percentile	0.2831	1.008	0.5406		95% Percentile	0.4669	0.8381	0.447		95% Percentile	0.6544	0.6913	0.8053
95% CI of median					95% CI of median					95% CI of median					95% CI of median
Actual confidence level	98.71%	96.14%	98.83%		Actual confidence level	96.14%	98.44%	93.75%		Actual confidence level	98.83%	98.44%	99.22%		Actual confidence level	99.22%	98.44%	96.09%
Lower confidence limit	0.1529	0.284	0.08888		Lower confidence limit	0.07349	0.1715	0.1249		Lower confidence limit	0.05491	0.3412	0.07674		Lower confidence limit	0.08538	0.534	0.1188
Upper confidence limit	0.3185	0.4996	0.4017		Upper confidence limit	0.1745	1.008	0.5406		Upper confidence limit	0.4246	0.8381	0.447		Upper confidence limit	0.6544	0.6913	0.7962
Mean	0.248	0.395	0.2638		Mean	0.1393	0.4774	0.3635		Mean	0.2183	0.6145	0.2481		Mean	0.3287	0.6144	0.4586
Std. Deviation	0.1406	0.1473	0.158		Std. Deviation	0.07195	0.2703	0.1618		Std. Deviation	0.15	0.1492	0.1229		Std. Deviation	0.187	0.05043	0.2879
Std. Error of Mean	0.03758	0.04251	0.04763		Std. Error of Mean	0.02077	0.1022	0.07238		Std. Error of Mean	0.04523	0.05641	0.04347		Std. Error of Mean	0.06611	0.01906	0.09598
Lower 95% CI of mean	0.1668	0.3014	0.1577		Lower 95% CI of mean	0.09363	0.2274	0.1626		Lower 95% CI of mean	0.1175	0.4765	0.1453		Lower 95% CI of mean	0.1724	0.5678	0.2373
Upper 95% CI of mean	0.3292	0.4886	0.37		Upper 95% CI of mean	0.1851	0.7274	0.5645		Upper 95% CI of mean	0.319	0.7525	0.3509		Upper 95% CI of mean	0.485	0.661	0.68
Geometric mean	0.2117	0.3719	0.213		Geometric mean	0.1217	0.4175	0.3248		Geometric mean	0.1647	0.5965	0.2177		Geometric mean	0.2796	0.6126	0.3434
Geometric SD factor	1.854	1.432	2.154		Geometric SD factor	1.765	1.765	1.79		Geometric SD factor	2.346	1.318	1.788		Geometric SD factor	1.903	1.086	2.54
Lower 95% CI of geo. mean	0.1482	0.296	0.1272		Lower 95% CI of geo. mean	0.08483	0.2469	0.1576		Lower 95% CI of geo. mean	0.09284	0.462	0.134		Lower 95% CI of geo. mean	0.1633	0.5676	0.1677
Upper 95% CI of geo. mean	0.3023	0.4673	0.3567		Upper 95% CI of geo. mean	0.1746	0.7061	0.6694		Upper 95% CI of geo. mean	0.292	0.7702	0.3539		Upper 95% CI of geo. mean	0.4787	0.6612	0.7032
Sum	3.472	4.74	2.902		Sum	1.672	3.342	1.818		Sum	2.401	4.302	1.985		Sum	2.63	4.301	4.128
MEANS					Ordinary one-way ANOVA of means							Multiple comparisons
	no LIS1	LIS1	LIS1Δ298-308		Table Analyzed	MEAN PROCESS just Delta						Number of families	1
replicate 1	0.248	0.395	0.2638		Data sets analyzed	A-C						Number of comparisons per family	3
replicate 2	0.1393	0.4774	0.3635									Alpha	0.05
replicate 3	0.2183	0.6145	0.2481		ANOVA summary
replicate 4	0.3287	0.6144	0.4586		F	10.61						Tukey's multiple comparisons test	Mean Diff.	95.00% CI of diff.	Below threshold?	Summary	Adjusted P Value
					P value	0.0043						no Lis1 vs. LIS1	-0.2918	-0.4805 to -0.1030	Yes	**	0.005	A-B
					P value summary	**						no Lis1 vs. LIS1Δ298-308	-0.09993	-0.2887 to 0.08880	No	ns	0.3453	A-C
					Significant diff. among means (P < 0.05)?	Yes						LIS1 vs. LIS1Δ298-308	0.1918	0.003095 to 0.3806	Yes	*	0.0466	B-C
					R squared	0.7022
												Test details	Mean 1	Mean 2	Mean Diff.	SE of diff.	n1	n2	q	DF
					Brown-Forsythe test							no Lis1 vs. LIS1	0.2336	0.5253	-0.2918	0.0676	4	4	6.104	9
					F (DFn, DFd)	0.7447 (2, 9)						no Lis1 vs. LIS1Δ298-308	0.2336	0.3335	-0.09993	0.0676	4	4	2.091	9
					P value	0.502						LIS1 vs. LIS1Δ298-308	0.5253	0.3335	0.1918	0.0676	4	4	4.013	9
					P value summary	ns
					Are SDs significantly different (P < 0.05)?	No						Compact letter display
												Lis1	A
					Bartlett's test							LIS1Δ298-308	B
					Bartlett's statistic (corrected)	0.3052						no Lis1	B
					P value	0.8585
					P value summary	ns
					Are SDs significantly different (P < 0.05)?	No
					ANOVA table	SS	DF	MS	F (DFn, DFd)	P value
					Treatment (between columns)	0.1779	2	0.08893	F (2, 9) = 10.61	P=0.0043
					Residual (within columns)	0.07542	9	0.00838
					Total	0.2533	11
					Data summary
					Number of treatments (columns)	3
					Number of values (total)	12
